# Supplementary material for: Neutrophil Extracellular Vesicles and Airway Smooth Muscle Proliferation in the Natural Model of Severe Asthma in Horses
Source: Cells. 2022 Oct 24;11(21):3347. doi: 10.3390/cells11213347 (PMC9653818; doi:10.3390/cells11213347)
Supplement: Supplementary file 1 [file cells-11-03347-s001.zip]

Archive with 1 entries (1 files):
- cells-1946062-supplementary.pdf
